# Supplementary material for: Changes in intracellular folate metabolism during high-dose methotrexate and Leucovorin rescue therapy in children with acute lymphoblastic leukemia
Source: PLoS One. 2019 Sep 17;14(9):e0221591. doi: 10.1371/journal.pone.0221591 (PMC6748431; doi:10.1371/journal.pone.0221591)
Supplement: S1 File — (CSV) [file pone.0221591.s002.csv]

StudieNr	AGE_Dx	GENDER	Protocol_Rx	Code_immu	MTHFR677CT	Ery_5methylTHF_T0	Ery_5methylTHF_T1	Delta_Ery_5methylTHF_T1_T0	Ery_non_methylTHF_T0	Ery_non_methylTHF_T1	Delta_Ery_non_methylTHF_T1_T0	Sum_folate_vitamers_T0_zonder_foliumzuur	Sum_folate_vitamers_T1_zonder_foliumzuur	Delta_Sum_folate_vitamers_T1_T0	FoliumzuurserumnmolL_T0	FoliumzuurSerumnmolL_T1	Delta_FoliumzuurserumnmolL_T1_T0	Homocysteine_T0	Homocysteine_T1	Delta_Homocysteine_T1_T0	TotB12pmolL_T0	TotB12pmolL_T1	Delta_VitB12_T1_T0	Mucositis_NCI3_T1_T4
1	6,4	2	1	1	0	505,259230908452	641,906301494967	136,647070586515	46,5695100501491	22,9232016189819	-23,6463084311672	551,828740958601	664,829503113949	113,000762155348	18,41	68,55	50,14	5,7	4,4	-1,3	345,6	357,1	11,5	1
2	15,2	2	1	1	1	795,821786414338	787,994983205077	-7,82680320926102	80,2864035768189	59,0158005232183	-21,2706030536006	876,108189991157	847,010783728295	-29,0974062628616	35,98	34,86	-1,12	7,7	7,3	-,4	320	269,5	-50,5	1
3	10,6	1	0	2	2	54,1037389851085	524,730287685363	470,626548700254	2,49068706583072	38,2305569035671	35,7398698377364	56,5944260509392	562,96084458893	506,366418537991	9,18	37,54	28,36		5,7		184,2	225,1	40,9	0
4	4,4	1	1	2	2	478,637438362619	465,530530508187	-13,106907854432	74,0379535409619	66,7010985859419	-7,33685495501999	552,675391903581	532,231629094129	-20,443762809452	19,67	81,7	62,03	5,3	4,4	-,899999999999999	395,5	417,1	21,6	1
5	3,5	1	0	1	2	160,932892848299	224,324818565539	63,39192571724	184,513784533313	247,657619061503	63,14383452819	345,446677381612	471,982437627042	126,53576024543	12,32	29	16,68	9,3	4,2	-5,1	364	333,9	-30,1	0
6	4,2	1	1	1	2	340,007075267618	559,632794856237	219,625719588619	102,540884511427	98,1686289164113	-4,3722555950157	442,547959779045	657,801423772648	215,253463993603	18,96	58,65	39,69	6	3,8	-2,2	889,2	882	-7,20000000000005	1
7	3,2	1	0	1	0	528,028893980033	588,763722131547	60,734828151514	99,9700132775246	46,5259283265633	-53,4440849509613	627,998907257558	635,28965045811	7,2907432005527	19,44	39,81	20,37	3,6	5	1,4	446,8	457,5	10,7	0
8	2,9	2	1	1	0	342,505204169838	470,66659801906	128,161393849222	23,69696331288	25,2036483169802	1,5066850041002	366,202167482718	495,87024633604	129,668078853322	11,28	73,95	62,67	7,7	4,7	-3	531,4	395	-136,4	0
9	2,2	2	0	1	0	595,08143756731	758,868905143909	163,787467576599	48,3547921516259	97,3409174998277	48,9861253482018	643,436229718936	856,209822643737	212,773592924801	21,27	90,35	69,08	6,8	4,6	-2,2	316,6	399,7	83,1	1
10	5,9	1	0	1	1	623,930659428485	591,715764375909	-32,214895052576	30,9332816325083	40,7497431011068	9,8164614685985	654,863941060993	632,465507477016	-22,3984335839775	37,92	63,5	25,58	5,5	4,8	-,7	303,4	394,8	91,4	0
11	1,6	2	0	1	0	409,738567920255	455,895741355616	46,157173435361	14,7419318177179	56,3478732165493	41,6059413988314	424,480499737973	512,243614572165	87,7631148341924	33,17	39,03	5,86	4,8	4,9	,100000000000001	754,1	673,3	-80,8000000000001	0
12	17,5	2	1	1	0	332,311062831307	545,99350568156	213,682442850253	20,2393196359401	12,8359283633142	-7,4033912726259	352,550382467247	558,829434044874	206,279051577627	14,59	27,97	13,38	8	5	-3	297,2	205,7	-91,5	0
13	2,4	1	1	1	1	342,337891022267	356,821689249978	14,483798227711	14,5927871990348	12,7685068060477	-1,8242803929871	356,930678221302	369,590196056026	12,6595178347239	20,58	84,45	63,87	6	4,2	-1,8	373,1	301,4	-71,7	0
14	1,4	2	0	1	1	359,149185783059	535,141240487748	175,992054704689	24,964603583178	8,91920699345118	-16,0453965897268	384,113789366237	544,060447481199	159,946658114962	20,69	69,55	48,86	11,4	5,8	-5,6	328,3	856,2	527,9	0
15	4,5	1	0	1	1	339,601839454567	754,235268136631	414,633428682064	11,7052065046297	13,0879910005931	1,3827844959634	351,307045959197	767,323259137224	416,016213178027	15,92	40,16	24,24	6,1	5,5	-,6	603,8	623,1	19,3000000000001	0
16	14,9	2	1	1	1	303,077384536479	466,569499591499	163,49211505502	17,4092371042489	5,52314607775344	-11,8860910264955	320,486621640728	472,092645669252	151,606024028525	8,92	27,64	18,72	15,5	7,8	-7,7	135,2	184,8	49,6	0
17	2,7	1	0	1	0	442,971178346649	573,203811004046	130,232632657397	24,8578574394067	15,5179364906088	-9,3399209487979	467,829035786056	588,721747494655	120,892711708599	33,72	80,3	46,58	4,9	4,4	-,5	396,6	338,6	-58	0
18	2,6	1	1	1	1	303,518076522247	629,669071184866	326,150994662619	14,7880611558862	45,223242011398	30,4351808555118	318,306137678133	674,892313196264	356,586175518131	9,45	30,99	21,54	5,8	3,7	-2,1	689,5	475,2	-214,3	0
19	3	1	1	1	0	803,702549982522	628,141083464401	-175,561466518121	19,441903052132	23,2020312206446	3,7601281685126	823,144453034654	651,343114685046	-171,801338349608	31,24	71,15	39,91	4,3	5,1	,8	1200	564,2	-635,8	0
20	5,3	1	1	1	1	409,27344051934	782,865422462461	373,591981943121	15,9049885190878	11,0099423657986	-4,8950461532892	425,178429038428	793,87536482826	368,696935789832	16,51	42,01	25,5	5,9	5	-,9	242,4	237,5	-4,90000000000001	0
21	7,4	2	1	1	2	145,992013029229	236,081179476071	90,089166446842	156,563190072337	139,431697901501	-17,131492170836	302,555203101566	375,512877377572	72,9576742760059	9,56	28,81	19,25	11,1	4,8	-6,3	315,5	233,3	-82,2	1
22	1,9	2	0	1	2	377,560887796874	496,562396799086	119,001509002212	199,232792032031	55,7363777697391	-143,496414262292	576,793679828905	552,298774568825	-24,4949052600798	24,65	87,7	63,05	6,3	6,4	,100000000000001	992	958,5	-33,5	0
23	6,9	2	0	1	0	290,79012205385	308,872904259437	18,082782205587	18,7328859033357	10,862330434975	-7,8705554683607	309,523007957186	319,735234694412	10,2122267372263	14,41	42,22	27,81	7,9	5,3	-2,6	461,6	346,8	-114,8	0
24	6	1	1	1	1	427,39478616733	536,212159952284	108,817373784954	43,3395611789114	25,6122753047294	-17,727285874182	470,734347346241	561,824435257013	91,090087910772	21,12	42,15	21,03	4,5	5,1	,6	128,5	202,7	74,2	0
25	11	2	1	1	0	274,387743782489	658,106848170085	383,719104387596	66,3583212249783	57,2336059155281	-9,1247153094502	340,746065007467	715,340454085613	374,594389078146	8,05	40,73	32,68	12,6	6,3	-6,3	256,1	292,5	36,4	1
26	4,2	2	1	1	0	413,09520783946	615,996305010562	202,901097171102	48,1452890495456	30,385716028567	-17,7595730209786	461,240496889006	646,382021039129	185,141524150123	11,45	29,24	17,79	8,5	4,9	-3,6	1047	558,2	-488,8	0
27	1,6	1	1	1	1	319,129036699618	550,638274759114	231,509238059496	19,8037766395976	89,3557932487939	69,5520166091963	338,932813339216	639,994068007908	301,061254668692	14,07	32,58	18,51	11,7	6,8	-4,9	618,7	502,9	-115,8	0
28	3,7	2	1	1	2	174,343364089898	379,520608320375	205,177244230477	103,170543039946	180,354625039895	77,184081999949	277,513907129844	559,87523336027	282,361326230426	7,38	30,05	22,67	9,2	4	-5,2	319,7	589,4	269,7	0
29	5,4	2	1	1	1	377,567742665762	469,754838579592	92,18709591383	29,1578752362422	38,3865870622212	9,228711825979	406,725617902004	508,141425641813	101,415807739809	17,79	36,85	19,06	7,8	5,9	-1,9	1476	422,6	-1053,4	1
30	4,4	2	0	1	0	466,725918593155	605,601035946788	138,875117353633	20,6057216838086	16,9680328543374	-3,6376888294712	487,331640276964	622,569068801125	135,237428524162	26,04	91,35	65,31	6,6	5,4	-1,2	375,8	394,7	18,9	0
31	6,6	2	1	2	0	47,7071901755927	610,271898851696	562,564708676103	44,5425138047156	41,4779329731984	-3,0645808315172	92,2497039803083	651,749831824895	559,500127844586	31,56	90,35	58,79		3,4		418,7	665,2	246,5	0
32	4,2	2	0	1	1	567,130362586003	706,900948502107	139,770585916104	23,0639381212636	18,5979408295247	-4,4659972917389	590,194300707267	725,498889331632	135,304588624365	25,24	69	43,76	6	4,7	-1,3	395,4	413,1	17,7	0
33	9,2	1	1	1	0	374,719146311467	356,881013906095	-17,838132405372	27,0285675098751	97,6670341473368	70,6384666374617	401,747713821342	454,548048053432	52,8003342320897	8,66	21,76	13,1	4,7	3,7	-1	535	390,2	-144,8	1
34	3,9	1	0	2	2	215,655799881641	219,573786045293	3,91798616365199	135,899197732787	140,491529240986	4,59233150819901	351,554997614428	360,065315286279	8,510317671851	9,29	27,19	17,9	5,6	4,2	-1,4	511,1	378,5	-132,6	0
35	14,3	2	1	1	0	308,682436068232	711,271814627584	402,589378559352	18,3178652986452	21,7454183056915	3,4275530070463	327,000301366877	733,017232933276	406,016931566398	17,61	62,7	45,09	8,6	6,4	-2,2	147,3	175	27,7	0
36	7,5	1	1	1	0	351,288375798785	582,779290872343	231,490915073558	33,2130300527294	21,2727089455255	-11,9403211072039	384,501405851514	604,051999817869	219,550593966354	15,52	45,24	29,72	8,3	5,3	-3	255,9	225,3	-30,6	0
37	10,9	1	1	1	0	263,760307980086	693,383252618047	429,622944637961	10,0648686636979	19,529919435169	9,4650507714711	273,825176643784	712,913172053216	439,087995409432	13,59	42,82	29,23	6,1	4	-2,1	411,4	479,1	67,7	0
38	2,6	1	1	1	0	524,61423893377	508,818388928285	-15,795850005485	8,98455024297502	9,60512104762557	,62057080465055	533,598789176745	518,423509975911	-15,1752792008346	28,79	96,8	68,01	5,3	4,3	-1	211,8	283,6	71,8	0
39	2,6	2	1	1	0	322,04570216917	492,681676816224	170,635974647054	23,1756486058827	9,84551874394004	-13,3301298619427	345,221350775053	502,527195560164	157,305844785111	16,44	42,05	25,61	3,3	3,9	,6	566,4	421,5	-144,9	0
40	14,1	1	0	1	1	465,833716328986	280,977537678513	-184,856178650473	15,6522031581387	17,9548472518983	2,3026440937596	481,485919487125	298,932384930411	-182,553534556713	12,04	70,3	58,26	14	8,3	-5,7	156,5	157,6	1,09999999999999	0
41	14,5	1	1	1	1	409,556564222187	131,615374290938	-277,941189931249	22,2507815499225	41,6916676349374	19,4408860850149	431,80734577211	173,307041925875	-258,500303846234	8,83	35,3	26,47	12,8	6,9	-5,9	171,7	177,6	5,90000000000001	0
42	4,8	2	1	1	1	652,893107192897	800,731388288179	147,838281095282	35,8669652319302	22,1904922500316	-13,6764729818986	688,760072424827	822,921880538211	134,161808113383	26,69	93,1	66,41	4,4	5,4	1	286,7	340,2	53,5	0
43	4,1	1	1	2	0	312,73796169929	640,16230154361	327,42433984432	17,0715485916986	39,8657805006602	22,7942319089616	329,809510290989	680,02808204427	350,218571753282	19,38	42,5	23,12	9,7	6,1	-3,6	847,6	603	-244,6	0
44	3,8	2	0	1	0	404,475635239159	667,335699853767	262,860064614608	30,4549638955276	20,8555310495565	-9,5994328459711	434,930599134687	688,191230903323	253,260631768637	16,59	67,8	51,21	6,6	5,4	-1,2	226,5	262,7	36,2	0
45	13,7	1	1	1	0	376,794968887711	726,407344037309	349,612375149598	60,675316576314	22,1639769403803	-38,5113396359337	437,470285464025	748,571320977689	311,101035513664	19,12	43,73	24,61	11,3	8,8	-2,5	330,4	485,5	155,1	0
46	5,7	1	1	1	2	219,250679135263	445,952242108947	226,701562973684	114,279904190789	88,7499776538135	-25,5299265369755	333,530583326052	534,70221976276	201,171636436708	10,14	42,48	32,34	6	3,9	-2,1	283,6	294,6	11	0
47	2,5	1	1	1	0	488,483361825507	1198,77503424004	710,291672414533	10,9401804463602	20,7751557156053	9,8349752692451	499,423542271867	1219,55018995565	720,126647683778	24,26	71,05	46,79	5,3	5,6	,3	276,6	421,1	144,5	0
48	2,2	1	1	1	0	343,343365641942	901,785069420557	558,441703778615	76,8726515070599	66,9898794539702	-9,8827720530897	420,216017149002	968,774948874527	548,558931725525	10,98	73,5	62,52	8,2	4,4	-3,8	342,1	380,7	38,6	0
49	8,8	2	1	2	1	336,387949305003	943,145939834732	606,757990529729	9,96034050532124	17,3011980631404	7,34085755781916	346,348289810324	960,447137897872	614,098848087548	27,85	94,25	66,4	5,7	6,2	,5	517,8	248,8	-269	0
50	3	1	1	1	1	391,791413847021	571,869383293867	180,077969446846	30,6374162641193	26,7583894927455	-3,8790267713738	422,42883011114	598,627772786613	176,198942675472	25,96	83,35	57,39	8	4,5	-3,5	541,2	311,6	-229,6	0
51	11,6	1	1	2		196,611527000717	525,777200216931	329,165673216214	278,742692401341	303,538287664829	24,795595263488	475,354219402058	829,31548788176	353,961268479702	19,71	93,2	73,49	10,1	5,4	-4,7	314,4	209,9	-104,5	1
52	12,2	1	0	1	0	322,761838459367	351,12704366288	28,365205203513	8,96497000179105	12,9702328351435	4,00526283335245	331,726808461158	364,097276498024	32,3704680368654	10,02	12,68	2,66	6	6,4	,4	178	363,2	185,2	0
53	13,4	1	1	1	0	419,032970128483	693,152483474371	274,119513345888	15,9947386391271	20,4949674007327	4,5002287616056	435,02770876761	713,647450875104	278,619742107494	28,44	42,15	13,71	6,7	5,8	-,9	210,5	233,8	23,3	1
54	1,8	1	1	1	0	265,976422809457	498,982295489299	233,005872679842	41,4583411726736	89,8494031503303	48,3910619776567	307,434763982131	588,831698639629	281,396934657499	16,15	32,05	15,9	13	4,8	-8,2	786,5	522,8	-263,7	0
55	14,8	2	1	1	1	700,496673764827	799,397125396665	98,900451631838	13,3461068354187	17,1673469159053	3,8212400804866	713,842780600246	816,56447231257	102,721691712325	11,52	32,93	21,41	11,1	7,5	-3,6	222,1	183,2	-38,9	0
56	6,8	2	0	1	2	290,07956856416	789,64826565259	499,56869708843	123,893879870391	424,978710689617	301,084830819226	413,973448434551	1214,62697634221	800,653527907656	13,94	80,3	66,36	10	6,5	-3,5	165,4	120	-45,4	0
57	10	1	0	1	0	248,536648028043	910,347786023387	661,811137995344	60,0956773399347	35,8148583360023	-24,2808190039324	308,632325367978	946,162644359389	637,530318991412	20,13	77,55	57,42	6,8	4,7	-2,1	705	377,2	-327,8	0
58	2,8	1	1	1	1	374,900544123592	850,580842274177	475,680298150585	45,9660047421284	44,5842311518064	-1,381773590322	420,86654886572	895,165073425983	474,298524560263	9,23	44,04	34,81	7,6	4,9	-2,7	423,7	211,2	-212,5	0
59	4,2	2	1	1	0	269,37199366965	413,852867290666	144,480873621016	31,550960607468	32,191120348542	,640159741074001	300,922954277118	446,043987639208	145,12103336209	13,95	21,58	7,63	3,7	3,9	,2	372,5	734,6	362,1	1
60	12,7	2	1	2	1	282,547648300035	658,989404796223	376,441756496188	20,0144042980701	17,2329318332173	-2,7814724648528	302,562052598105	676,22233662944	373,660284031335	8,88	36,48	27,6	13,8	4,5	-9,3	138,4	152,5	14,1	1
61	3	1	1	1	1	554,545631910442	433,905020507395	-120,640611403047	18,5683209787001	35,120738594156	16,5524176154559	573,113952889142	469,025759101551	-104,088193787591	28,09	25,8	-2,29	5,5	5,3	-,2	366,5	210,7	-155,8	1
62	5,7	1	1	1	0	172,971776198677	439,119024119747	266,14724792107	35,248553969758	30,6576373371661	-4,5909166325919	208,220330168435	469,776661456913	261,556331288478	7,45	30,49	23,04	13,5	5,6	-7,9	365,7	253,3	-112,4	0
63	12,5	2	1	1	1	404,480197100045	533,965735585324	129,485538485279	29,3204417753792	37,8172418491198	8,4968000737406	433,800638875424	571,782977434444	137,98233855902	12,5	30,46	17,96	7	4,9	-2,1	557,7	385,6	-172,1	0
64	7	2	1	1	0	343,575008552804	818,220000758246	474,644992205442	6,22182730820702	18,6821448840206	12,4603175758136	349,796835861011	836,902145642267	487,105309781256	13,41	85,2	71,79	7,2	4,3	-2,9	246,4	465,3	218,9	0
65	15	1	1	1	0	205,539283602799	694,840980884535	489,301697281736	12,5728684766711	23,6871214752643	11,1142529985932	218,11215207947	718,528102359799	500,415950280329	14,58	58,85	44,27	12,7	7,7	-5	244,2	256,7	12,5	0
66	8,4	2	1	1	1	351,745191667674	883,952920816388	532,207729148714	17,4714365879189	51,3476523364738	33,8762157485549	369,216628255593	935,300573152862	566,083944897269	25,25	81,85	56,6	5,1	5,1	0	318,6	413,1	94,5	0
67	16,8	1	1	2	1	285,039395614628	698,474884969671	413,435489355043	32,7085152751724	19,2839183912149	-13,4245968839575	317,7479108898	717,758803360886	400,010892471086	14,42	44,69	30,27	8,9	5,3	-3,6	265,7	134,7	-131	0
